# Supplementary material for: Rare Variants in LRP4 Are Associated with Mesiodens, Root Maldevelopment, and Oral Exostoses in Humans
Source: Biology (Basel). 2023 Jan 30;12(2):220. doi: 10.3390/biology12020220 (PMC9952772; doi:10.3390/biology12020220)
Supplement: Supplementary file 1 [file biology-12-00220-s001.zip]

Archive with 1 entries (1 files):
- biology-2099596-supplementary.pdf
